# Supplementary material for: The Sources of Knowledge of the Economic and Social Value in Sport Industry Research: A Co-citation Analysis
Source: Front Psychol. 2020 Dec 29;11:629951. doi: 10.3389/fpsyg.2020.629951 (PMC7802761; doi:10.3389/fpsyg.2020.629951)
Supplement: Supplementary file 1 [file Table_1.XLSX]

## Sheet: Hoja1
Year	Publications
2000	1
2001	5
2002	1
2003	3
2004	0
2005	8
2006	6
2007	12
2008	13
2009	18
2010	26
2011	29
2012	22
2013	29
2014	26
2015	19
2016	52
2017	36
2018	35
2019	71
2020	82
